# Supplementary material for: Expression of Nicotinamide Phosphoribosyltransferase-Influenced Genes Predicts Recurrence-Free Survival in Lung and Breast Cancers
Source: Sci Rep. 2014 Aug 22;4:6107. doi: 10.1038/srep06107 (PMC4141256; doi:10.1038/srep06107)
Supplement: Supplementary Information — Supplementary table S1 [file srep06107-s2.xls]

## Sheet: Sheet1
		GSE13449			GSE34512
Gene symbol	Gene title	Fold change	FDR (%)		Fold change	FDR (%)
AASDHPPT	aminoadipate-semialdehyde dehydrogenase-phosphopantetheinyl transferase	1.31	4.09		2.52	0
ABAT	4-aminobutyrate aminotransferase	1.28	4.09		1.45	1.04
ABCD3	ATP-binding cassette, sub-family D (ALD), member 3	0.91	4.09		0.83	2.9
ABCE1	ATP-binding cassette, sub-family E (OABP), member 1	1.16	4.09		1.49	0
ABHD10	abhydrolase domain containing 10	0.89	4.09		0.75	2.9
ABI2	abl-interactor 2	0.84	0		0.81	3.72
ACO1	aconitase 1, soluble	0.9	4.09		0.59	3.72
ACSL3	acyl-CoA synthetase long-chain family member 3	1.43	4.09		1.27	0
ADAM17	ADAM metallopeptidase domain 17	1.15	4.09		1.16	0
ADK	adenosine kinase	0.81	0		0.78	3.72
AGTPBP1	ATP/GTP binding protein 1	0.81	4.09		0.69	2.9
ALG9	asparagine-linked glycosylation 9, alpha-1,2-mannosyltransferase homolog (S. cerevisiae)	0.82	4.09		0.8	2.9
ANAPC13	anaphase promoting complex subunit 13	0.9	0		0.84	2.9
ANKRD10	ankyrin repeat domain 10	1.26	4.09		1.55	0
ANKRD17	ankyrin repeat domain 17	1.19	4.09		1.5	0
ANKRD27	ankyrin repeat domain 27 (VPS9 domain)	1.13	4.09		1.27	0
ANP32E	acidic (leucine-rich) nuclear phosphoprotein 32 family, member E	1.48	4.09		1.14	1.04
AP2B1	adaptor-related protein complex 2, beta 1 subunit	0.89	0		0.54	2.9
AP4E1	adaptor-related protein complex 4, epsilon 1 subunit	1.2	4.09		1.5	0
ARHGEF2	Rho/Rac guanine nucleotide exchange factor (GEF) 2	1.55	4.09		1.89	0
ARHGEF3	Rho guanine nucleotide exchange factor (GEF) 3	1.33	4.09		1.39	0
ARL6IP1	ADP-ribosylation factor-like 6 interacting protein 1	1.18	4.09		1.74	0
ASB8	ankyrin repeat and SOCS box containing 8	0.9	0		0.52	2.9
ASF1A	ASF1 anti-silencing function 1 homolog A (S. cerevisiae)	1.21	4.09		1.44	0
ASUN	asunder, spermatogenesis regulator homolog (Drosphila)	1.21	4.09		1.78	0
ATF7IP	activating transcription factor 7 interacting protein	1.45	4.09		2.03	0
ATP10D	ATPase, class V, type 10D	0.77	4.09		0.76	2.9
ATP2C1	ATPase, Ca++ transporting, type 2C, member 1	1.24	4.09		1.49	0
ATXN1	ataxin 1	0.81	0		0.79	2.9
ATXN10	ataxin 10	2.24	4.09		1.38	0
AVL9	AVL9 homolog (S. cerevisiase)	0.9	0		0.52	2.9
AVPI1	arginine vasopressin-induced 1	1.24	4.09		1.34	1.04
BAX	BCL2-associated X protein	1.19	4.09		2.12	0
BAZ1A	bromodomain adjacent to zinc finger domain, 1A	1.38	4.09		1.24	0
BAZ2A	bromodomain adjacent to zinc finger domain, 2A	1.12	4.09		2.02	0
BBX	bobby sox homolog (Drosophila)	1.45	4.09		1.34	0
BCAR3	breast cancer anti-estrogen resistance 3	1.21	4.09		1.39	0
BCAT1	branched chain amino-acid transaminase 1, cytosolic	1.21	4.09		1.3	1.04
BLVRB	biliverdin reductase B (flavin reductase (NADPH))	1.2	4.09		1.74	0
BMPR2	bone morphogenetic protein receptor, type II (serine/threonine kinase)	1.72	4.09		1.57	0
BST2	bone marrow stromal cell antigen 2	1.27	4.09		1.46	0
BTBD7	BTB (POZ) domain containing 7	0.81	0		0.88	2.9
BTG3	BTG family, member 3	0.67	0		0.75	2.9
C10orf57	chromosome 10 open reading frame 57	0.78	0		0.91	3.72
C12orf29	chromosome 12 open reading frame 29	0.89	0		0.82	2.9
C12orf35	chromosome 12 open reading frame 35	1.3	4.09		1.45	0
C12orf51	chromosome 12 open reading frame 51	1.12	4.09		1.64	0
C1orf115	chromosome 1 open reading frame 115	1.38	4.09		1.31	1.04
C1orf63	chromosome 1 open reading frame 63	1.16	4.09		1.69	0
C21orf91	chromosome 21 open reading frame 91	0.89	4.09		0.89	3.61
CAND1	cullin-associated and neddylation-dissociated 1	1.11	4.09		2.77	0
CANX	calnexin	1.19	4.09		1.24	0
CAP2	CAP, adenylate cyclase-associated protein, 2 (yeast)	1.27	4.09		1.14	0
CAPN1	calpain 1, (mu/I) large subunit	1.13	4.09		1.49	1.04
CASP4	caspase 4, apoptosis-related cysteine peptidase	1.18	4.09		1.26	1.04
CAST	calpastatin	1.97	4.09		1.21	0
CCDC47	coiled-coil domain containing 47	1.4	4.09		1.14	0
CCDC85C	coiled-coil domain containing 85C	1.11	4.09		1.27	1.04
CCNB1	cyclin B1	1.21	4.09		1.68	0
CCND1	cyclin D1	1.19	4.09		1.45	0
CD47	CD47 molecule	1.12	4.09		1.69	0
CDK13	cyclin-dependent kinase 13	1.23	4.09		1.45	0
CDK14	cyclin-dependent kinase 14	0.44	0		0.81	3.72
CDKN2C	cyclin-dependent kinase inhibitor 2C (p18, inhibits CDK4)	0.83	0		0.73	2.9
CDV3	CDV3 homolog (mouse)	1.16	4.09		1.19	0
CEP104	centrosomal protein 104kDa	1.39	4.09		1.41	0
CEP350	centrosomal protein 350kDa	1.25	4.09		1.52	0
CHKA	choline kinase alpha	1.25	4.09		1.72	0
CHMP1B	charged multivesicular body protein 1B	0.83	0		0.85	3.72
CKAP4	cytoskeleton-associated protein 4	1.46	4.09		1.4	0
CNOT4	CCR4-NOT transcription complex, subunit 4	1.1	4.09		1.44	0
COG7	component of oligomeric golgi complex 7	1.13	4.09		1.4	1.04
COQ10B	coenzyme Q10 homolog B (S. cerevisiae)	1.27	4.09		1.23	0
CPNE1	copine I	1.23	4.09		2.43	0
CPNE3	copine III	1.11	4.09		1.29	0
CREBL2	cAMP responsive element binding protein-like 2	0.81	0		0.9	3.72
CROT	carnitine O-octanoyltransferase	1.14	4.09		1.33	0
CSRP2	cysteine and glycine-rich protein 2	0.61	0		0.8	3.72
CTBP2	C-terminal binding protein 2	1.16	4.09		1.14	0
CTNNB1	catenin (cadherin-associated protein), beta 1, 88kDa	1.11	4.09		1.25	0
CTSC	cathepsin C	0.46	0		0.81	2.9
CUL2	cullin 2	1.3	4.09		1.26	0
CUL3	cullin 3	1.1	4.09		1.27	0
CXADR	coxsackie virus and adenovirus receptor	0.77	4.09		0.62	2.9
CXCL12	chemokine (C-X-C motif) ligand 12	0.54	0		0.63	3.61
CYBRD1	cytochrome b reductase 1	0.8	4.09		0.7	2.9
DBT	dihydrolipoamide branched chain transacylase E2	1.13	4.09		1.24	1.04
DCLRE1C	DNA cross-link repair 1C	1.19	4.09		1.35	0
DDIT4	DNA-damage-inducible transcript 4	1.54	4.09		1.62	0
DDX18	DEAD (Asp-Glu-Ala-Asp) box polypeptide 18	1.24	4.09		1.1	0
DDX54	DEAD (Asp-Glu-Ala-Asp) box polypeptide 54	1.18	4.09		1.28	1.04
DHRS7	dehydrogenase/reductase (SDR family) member 7	1.3	4.09		1.43	0
DHX29	DEAH (Asp-Glu-Ala-His) box polypeptide 29	1.27	4.09		1.17	1.04
DHX8	DEAH (Asp-Glu-Ala-His) box polypeptide 8	0.84	0		0.9	3.72
DIP2C	DIP2 disco-interacting protein 2 homolog C (Drosophila)	1.28	4.09		1.72	0
DLGAP4	discs, large (Drosophila) homolog-associated protein 4	1.18	4.09		1.21	1.04
DNAJA2	DnaJ (Hsp40) homolog, subfamily A, member 2	1.15	4.09		1.4	0
DNAJC2	DnaJ (Hsp40) homolog, subfamily C, member 2	1.35	4.09		1.32	0
DNTTIP2	deoxynucleotidyltransferase, terminal, interacting protein 2	1.22	4.09		1.18	1.04
DOCK9	dedicator of cytokinesis 9	1.14	4.09		1.12	0
DONSON	downstream neighbor of SON	0.73	0		0.8	2.9
DPP8	dipeptidyl-peptidase 8	1.18	4.09		1.35	0
DRAM1	DNA-damage regulated autophagy modulator 1	1.34	4.09		1.14	1.04
DYRK2	dual-specificity tyrosine-(Y)-phosphorylation regulated kinase 2	0.81	0		0.66	2.9
EFEMP1	EGF containing fibulin-like extracellular matrix protein 1	1.23	4.09		1.18	3.24
EFNA1	ephrin-A1	0.91	0		0.82	2.9
EIF2S1	eukaryotic translation initiation factor 2, subunit 1 alpha, 35kDa	1.11	4.09		1.28	0
EIF4E	eukaryotic translation initiation factor 4E	1.15	4.09		2.09	0
EIF4EBP2	eukaryotic translation initiation factor 4E binding protein 2	0.85	0		0.87	3.72
EIF4G1	eukaryotic translation initiation factor 4 gamma, 1	1.13	4.09		1.56	1.04
EIF5B	eukaryotic translation initiation factor 5B	1.74	4.09		1.38	0
ELOVL6	ELOVL fatty acid elongase 6	1.23	4.09		1.13	1.04
ENO1	enolase 1, (alpha)	1.13	4.09		1.34	0
ENO2	enolase 2 (gamma, neuronal)	0.91	0		0.51	3.72
ENSA	endosulfine alpha	1.12	4.09		1.35	0
EP300	E1A binding protein p300	1.21	4.09		1.14	0
EPHB4	EPH receptor B4	1.38	4.09		1.91	0
EPS15	epidermal growth factor receptor pathway substrate 15	1.58	4.09		16.59	0
EPS8	epidermal growth factor receptor pathway substrate 8	0.86	0		0.67	2.9
EXT1	exostosin 1	0.69	0		0.56	2.9
EZH2	enhancer of zeste homolog 2 (Drosophila)	0.83	4.09		0.41	2.9
EZR	ezrin	1.18	4.09		2.42	0
FABP5	fatty acid binding protein 5 (psoriasis-associated)	1.21	4.09		1.19	0
FAM134A	family with sequence similarity 134, member A	0.74	0		0.88	3.72
FAM172A	family with sequence similarity 172, member A	0.76	0		0.68	2.9
FAM178A	family with sequence similarity 178, member A	1.7	4.09		1.6	0
FAM190B	family with sequence similarity 190, member B	1.4	4.09		1.49	1.04
FAM46A	family with sequence similarity 46, member A	1.33	4.09		1.91	0
FARP1	FERM, RhoGEF (ARHGEF) and pleckstrin domain protein 1 (chondrocyte-derived)	0.89	4.09		0.56	2.9
FBXO42	F-box protein 42	1.13	4.09		1.22	3.24
FGFR1	fibroblast growth factor receptor 1	1.15	4.09		1.21	3.24
FH	fumarate hydratase	0.9	0		0.74	2.9
FLII	flightless I homolog (Drosophila)	1.18	4.09		1.26	1.04
FLNB	filamin B, beta	0.86	0		0.76	2.9
FNBP1	formin binding protein 1	1.19	4.09		1.34	0
FOXN3	forkhead box N3	1.1	4.09		1.56	0
FRY	furry homolog (Drosophila)	1.23	4.09		1.77	0
FUBP1	far upstream element (FUSE) binding protein 1	1.25	4.09		1.67	0
FXN	frataxin	1.38	4.09		1.4	1.04
FXR1	fragile X mental retardation, autosomal homolog 1	1.17	4.09		1.22	0
FZD5	frizzled family receptor 5	1.15	4.09		6.75	0
FZD6	frizzled family receptor 6	1.13	4.09		1.55	0
GALC	galactosylceramidase	0.7	4.09		0.55	2.9
GALK2	galactokinase 2	1.52	4.09		1.4	0
GALNT1	UDP-N-acetyl-alpha-D-galactosamine:polypeptide N-acetylgalactosaminyltransferase 1 (GalNAc-T1)	1.12	4.09		1.21	0
GALNT12	UDP-N-acetyl-alpha-D-galactosamine:polypeptide N-acetylgalactosaminyltransferase 12 (GalNAc-T12)	1.13	4.09		1.36	0
GALNT6	UDP-N-acetyl-alpha-D-galactosamine:polypeptide N-acetylgalactosaminyltransferase 6 (GalNAc-T6)	1.38	4.09		1.19	3.24
GAR1	GAR1 ribonucleoprotein homolog (yeast)	1.21	4.09		1.28	0
GATAD1	GATA zinc finger domain containing 1	1.36	4.09		1.67	0
GGH	gamma-glutamyl hydrolase (conjugase, folylpolygammaglutamyl hydrolase)	0.75	0		0.53	2.9
GGPS1	geranylgeranyl diphosphate synthase 1	0.69	0		0.84	2.9
GHITM	growth hormone inducible transmembrane protein	1.13	4.09		1.19	0
GIGYF2	GRB10 interacting GYF protein 2	1.17	4.09		1.73	0
GLRB	glycine receptor, beta	0.87	0		0.72	2.9
GM2A	GM2 ganglioside activator	0.74	0		0.79	2.9
GMCL1	germ cell-less homolog 1 (Drosophila)	0.66	0		0.9	2.9
GNAI3	guanine nucleotide binding protein (G protein), alpha inhibiting activity polypeptide 3	1.18	4.09		1.32	0
GNAQ	guanine nucleotide binding protein (G protein), q polypeptide	1.22	4.09		3.57	0
GNAS	GNAS complex locus	0.86	0		0.73	3.72
GNB1	guanine nucleotide binding protein (G protein), beta polypeptide 1	1.15	4.09		1.36	1.04
GNG5	guanine nucleotide binding protein (G protein), gamma 5	1.16	4.09		1.95	0
GRSF1	G-rich RNA sequence binding factor 1	1.11	4.09		1.41	0
GSK3B	glycogen synthase kinase 3 beta	1.22	4.09		1.52	0
GSPT1	G1 to S phase transition 1	1.2	4.09		1.71	0
HES1	hairy and enhancer of split 1, (Drosophila)	1.16	4.09		1.26	0
HEXIM1	hexamethylene bis-acetamide inducible 1	1.27	4.09		1.92	0
HIF1A	hypoxia inducible factor 1, alpha subunit (basic helix-loop-helix transcription factor)	1.25	4.09		1.3	0
HMGCS1	3-hydroxy-3-methylglutaryl-CoA synthase 1 (soluble)	1.41	4.09		1.85	0
HMGN1	high mobility group nucleosome binding domain 1	1.11	4.09		1.31	0
HMGXB4	HMG box domain containing 4	1.12	4.09		1.4	0
HN1	hematological and neurological expressed 1	1.13	4.09		1.43	0
HN1L	hematological and neurological expressed 1-like	0.87	4.09		0.51	2.9
HNRNPA2B1	heterogeneous nuclear ribonucleoprotein A2/B1	1.16	4.09		1.12	1.04
HNRNPH1	heterogeneous nuclear ribonucleoprotein H1 (H)	1.22	4.09		1.42	0
HNRNPM	heterogeneous nuclear ribonucleoprotein M	1.11	4.09		1.3	0
HNRNPR	heterogeneous nuclear ribonucleoprotein R	1.2	4.09		1.5	0
HNRNPU	heterogeneous nuclear ribonucleoprotein U (scaffold attachment factor A)	1.23	4.09		1.56	0
HSPA4	heat shock 70kDa protein 4	1.11	4.09		1.55	0
HSPA9	heat shock 70kDa protein 9 (mortalin)	1.22	4.09		1.7	0
HSPB1	heat shock 27kDa protein 1	1.12	4.09		1.4	1.04
HSPB11	heat shock protein family B (small), member 11	1.14	4.09		1.61	0
HSPBAP1	HSPB (heat shock 27kDa) associated protein 1	0.81	4.09		0.81	2.9
IBTK	inhibitor of Bruton agammaglobulinemia tyrosine kinase	1.21	4.09		2.78	0
IFI30	interferon, gamma-inducible protein 30	1.75	4.09		4.42	0
IFIH1	interferon induced with helicase C domain 1	1.5	4.09		2.4	0
IGFBP5	insulin-like growth factor binding protein 5	0.63	0		0.9	2.9
INSIG1	insulin induced gene 1	1.4	4.09		1.41	0
INTS6	integrator complex subunit 6	1.22	4.09		1.79	0
IPO9	importin 9	0.86	4.09		0.42	2.9
ITGAE	integrin, alpha E (antigen CD103, human mucosal lymphocyte antigen 1; alpha polypeptide)	0.87	0		0.74	2.9
ITGB4	integrin, beta 4	1.5	4.09		1.12	0
ITPKC	inositol-trisphosphate 3-kinase C	1.11	4.09		2.05	0
ITPR1	inositol 1,4,5-trisphosphate receptor, type 1	0.56	0		0.89	2.9
ITSN1	intersectin 1 (SH3 domain protein)	1.45	4.09		1.33	0
ITSN2	intersectin 2	1.39	4.09		1.36	0
IVD	isovaleryl-CoA dehydrogenase	1.25	4.09		1.82	0
JUP	junction plakoglobin	1.11	4.09		1.51	0
KCTD3	potassium channel tetramerisation domain containing 3	1.12	4.09		1.22	1.04
KDM3B	lysine (K)-specific demethylase 3B	1.25	4.09		1.4	1.04
KEAP1	kelch-like ECH-associated protein 1	1.17	4.09		1.45	1.04
KIAA1324	KIAA1324	0.82	0		0.6	2.9
KITLG	KIT ligand	1.45	4.09		1.21	0
KRIT1	KRIT1, ankyrin repeat containing	1.33	4.09		1.42	0
LAMC1	laminin, gamma 1 (formerly LAMB2)	0.9	0		0.76	3.72
LARP1	La ribonucleoprotein domain family, member 1	1.17	4.09		1.15	0
LARP4	La ribonucleoprotein domain family, member 4	1.25	4.09		1.34	0
LDHA	lactate dehydrogenase A	1.11	4.09		1.19	0
LEPROTL1	leptin receptor overlapping transcript-like 1	0.87	0		0.5	2.9
LGALS3BP	lectin, galactoside-binding, soluble, 3 binding protein	1.74	4.09		1.86	0
LIFR	leukemia inhibitory factor receptor alpha	1.33	4.09		3.25	0
LMNA	lamin A/C	1.19	4.09		1.56	1.04
LPCAT1	lysophosphatidylcholine acyltransferase 1	1.13	4.09		1.54	0
LPIN2	lipin 2	1.16	4.09		2.24	0
LRFN4	leucine rich repeat and fibronectin type III domain containing 4	1.11	4.09		1.82	0
LRP8	low density lipoprotein receptor-related protein 8, apolipoprotein e receptor	1.39	4.09		1.11	1.04
LRRFIP1	leucine rich repeat (in FLII) interacting protein 1	1.42	4.09		1.22	0
LSM14A	LSM14A, SCD6 homolog A (S. cerevisiae)	1.15	4.09		1.5	0
LUC7L3	LUC7-like 3 (S. cerevisiae)	1.26	4.09		1.27	0
LYRM1	LYR motif containing 1	1.31	4.09		1.26	0
MALT1	mucosa associated lymphoid tissue lymphoma translocation gene 1	1.19	4.09		2.19	0
MAP2K6	mitogen-activated protein kinase kinase 6	1.21	4.09		1.62	0
2014-03-02	mitochondrial amidoxime reducing component 2	0.87	0		0.89	2.9
MBNL2	muscleblind-like splicing regulator 2	1.54	4.09		1.37	0
MBOAT7	membrane bound O-acyltransferase domain containing 7	1.2	4.09		1.58	0
MCFD2	multiple coagulation factor deficiency 2	1.32	4.09		1.14	0
MED17	mediator complex subunit 17	0.9	0		0.77	3.61
MED6	mediator complex subunit 6	1.32	4.09		1.43	0
MEF2A	myocyte enhancer factor 2A	0.9	0		0.77	2.9
METTL7A	methyltransferase like 7A	1.25	4.09		2.18	0
MFHAS1	malignant fibrous histiocytoma amplified sequence 1	1.5	4.09		1.51	0
MGA	MAX gene associated	1.25	4.09		1.14	0
MGEA5	meningioma expressed antigen 5 (hyaluronidase)	1.24	4.09		1.21	0
MORC3	MORC family CW-type zinc finger 3	1.23	4.09		1.18	0
MRPS35	mitochondrial ribosomal protein S35	1.18	4.09		1.53	1.04
MRTO4	mRNA turnover 4 homolog (S. cerevisiae)	1.17	4.09		1.34	1.04
MSL1	male-specific lethal 1 homolog (Drosophila)	1.15	4.09		1.43	0
MT1F	metallothionein 1F	1.41	4.09		1.38	0
MT1G	metallothionein 1G	1.21	4.09		1.21	0
MT1P2	metallothionein 1 pseudogene 2	1.44	4.09		1.29	0
MT1X	metallothionein 1X	1.44	4.09		1.31	0
MT2A	metallothionein 2A	1.46	4.09		1.22	0
MTDH	metadherin	1.17	4.09		1.12	0
MTO1	mitochondrial translation optimization 1 homolog (S. cerevisiae)	1.18	4.09		1.18	0
MTR	5-methyltetrahydrofolate-homocysteine methyltransferase	1.43	4.09		2.21	0
MTUS1	microtubule associated tumor suppressor 1	1.34	4.09		3.09	0
MYOF	myoferlin	1.34	4.09		1.17	0
NAB1	NGFI-A binding protein 1 (EGR1 binding protein 1)	0.64	0		0.83	2.9
NACC2	NACC family member 2, BEN and BTB (POZ) domain containing	1.24	4.09		1.41	1.04
NAMPT	nicotinamide phosphoribosyltransferase	0.09	0		0.02	2.9
NBAS	neuroblastoma amplified sequence	0.88	4.09		0.85	3.72
NBN	nibrin	1.12	4.09		1.48	0
NCL	nucleolin	1.11	4.09		1.32	0
NCOA1	nuclear receptor coactivator 1	1.32	4.09		4.84	0
NCOR1	nuclear receptor corepressor 1	1.36	4.09		1.52	0
NET1	neuroepithelial cell transforming 1	1.14	4.09		2.37	0
NFATC2IP	nuclear factor of activated T-cells, cytoplasmic, calcineurin-dependent 2 interacting protein	1.15	4.09		3.54	0
NFIB	nuclear factor I/B	1.62	4.09		1.75	0
NFKBIA	nuclear factor of kappa light polypeptide gene enhancer in B-cells inhibitor, alpha	1.21	4.09		1.25	1.04
NINJ1	ninjurin 1	1.22	4.09		1.49	0
NLK	nemo-like kinase	1.38	4.09		1.26	0
NRCAM	neuronal cell adhesion molecule	0.67	0		0.56	2.9
NUPL1	nucleoporin like 1	1.65	4.09		1.58	0
NUSAP1	nucleolar and spindle associated protein 1	1.11	4.09		1.33	1.04
OPA1	optic atrophy 1 (autosomal dominant)	1.43	4.09		1.28	0
OPN3	opsin 3	1.14	4.09		1.66	0
OSBPL10	oxysterol binding protein-like 10	1.18	4.09		1.4	0
OSMR	oncostatin M receptor	1.74	4.09		2.9	0
PAICS	phosphoribosylaminoimidazole carboxylase, phosphoribosylaminoimidazole succinocarboxamide synthetase	1.18	4.09		4.75	0
PAK2	p21 protein (Cdc42/Rac)-activated kinase 2	1.15	4.09		1.88	0
PAPOLA	poly(A) polymerase alpha	1.19	4.09		1.57	0
PAPSS1	3'-phosphoadenosine 5'-phosphosulfate synthase 1	0.87	0		0.86	3.72
PAPSS2	3'-phosphoadenosine 5'-phosphosulfate synthase 2	0.57	0		0.78	3.72
PBX2	pre-B-cell leukemia homeobox 2	1.33	4.09		1.9	0
PCMT1	protein-L-isoaspartate (D-aspartate) O-methyltransferase	1.11	4.09		1.26	0
PDLIM7	PDZ and LIM domain 7 (enigma)	1.13	4.09		2.21	0
PHACTR2	phosphatase and actin regulator 2	1.51	4.09		1.24	0
PHF20L1	PHD finger protein 20-like 1	1.25	4.09		1.44	1.04
PHKB	phosphorylase kinase, beta	0.86	0		0.76	2.9
PHLDA3	pleckstrin homology-like domain, family A, member 3	1.13	4.09		1.6	0
PHTF1	putative homeodomain transcription factor 1	0.84	0		0.82	2.9
PIAS1	protein inhibitor of activated STAT, 1	1.2	4.09		1.66	0
PIK3R3	phosphoinositide-3-kinase, regulatory subunit 3 (gamma)	1.22	4.09		1.51	0
PIP4K2B	phosphatidylinositol-5-phosphate 4-kinase, type II, beta	1.6	4.09		1.3	1.04
PITRM1	pitrilysin metallopeptidase 1	1.13	4.09		1.58	0
PNN	pinin, desmosome associated protein	1.45	4.09		1.2	0
PNO1	partner of NOB1 homolog (S. cerevisiae)	1.1	4.09		1.31	0
PPAP2B	phosphatidic acid phosphatase type 2B	1.15	4.09		1.5	0
PPME1	protein phosphatase methylesterase 1	0.82	0		0.71	2.9
PPP1R13L	protein phosphatase 1, regulatory subunit 13 like	0.84	0		0.84	3.72
PPP1R3C	protein phosphatase 1, regulatory subunit 3C	1.4	4.09		5.72	0
PPP2CA	protein phosphatase 2, catalytic subunit, alpha isozyme	1.17	4.09		1.28	0
PPP2R1B	protein phosphatase 2, regulatory subunit A, beta	1.23	4.09		1.28	1.04
PPP3CA	protein phosphatase 3, catalytic subunit, alpha isozyme	1.18	4.09		1.26	0
PPP3CB	protein phosphatase 3, catalytic subunit, beta isozyme	0.86	0		0.42	2.9
PPP6R3	protein phosphatase 6, regulatory subunit 3	1.18	4.09		1.17	1.04
PRCC	papillary renal cell carcinoma (translocation-associated)	1.19	4.09		1.55	1.04
PREPL	prolyl endopeptidase-like	0.84	0		0.81	3.61
PRKAR2A	protein kinase, cAMP-dependent, regulatory, type II, alpha	1.18	4.09		1.45	0
PRNP	prion protein	0.85	0		0.82	3.72
PROSER1	proline and serine rich 1	1.17	4.09		1.4	0
PRPF39	PRP39 pre-mRNA processing factor 39 homolog (S. cerevisiae)	1.28	4.09		1.21	1.04
PRPF40A	PRP40 pre-mRNA processing factor 40 homolog A (S. cerevisiae)	1.31	4.09		1.31	0
PRPF4B	PRP4 pre-mRNA processing factor 4 homolog B (yeast)	1.32	4.09		1.47	0
PRR11	proline rich 11	1.31	4.09		2.43	0
PRRC1	proline-rich coiled-coil 1	1.17	4.09		1.14	1.04
PRRC2A	proline-rich coiled-coil 2A	1.22	4.09		1.68	0
PSMA1	proteasome (prosome, macropain) subunit, alpha type, 1	1.11	4.09		1.16	0
PSMB2	proteasome (prosome, macropain) subunit, beta type, 2	1.14	4.09		1.4	0
PSMC1	proteasome (prosome, macropain) 26S subunit, ATPase, 1	1.1	4.09		1.31	0
PSMD11	proteasome (prosome, macropain) 26S subunit, non-ATPase, 11	1.17	4.09		1.28	0
PSMD12	proteasome (prosome, macropain) 26S subunit, non-ATPase, 12	1.12	4.09		1.54	0
PUM2	pumilio homolog 2 (Drosophila)	1.15	4.09		1.18	1.04
QKI	QKI, KH domain containing, RNA binding	1.22	4.09		1.44	0
RAB11FIP1	RAB11 family interacting protein 1 (class I)	1.13	4.09		1.3	0
RAB21	RAB21, member RAS oncogene family	1.14	4.09		1.37	0
RABEP1	rabaptin, RAB GTPase binding effector protein 1	1.15	4.09		1.21	0
RABL3	RAB, member of RAS oncogene family-like 3	1.2	4.09		1.55	0
RAD23B	RAD23 homolog B (S. cerevisiae)	1.15	4.09		1.21	1.04
RBBP6	retinoblastoma binding protein 6	1.87	4.09		3.86	0
RBBP8	retinoblastoma binding protein 8	0.88	0		0.84	2.9
RBM25	RNA binding motif protein 25	1.33	4.09		1.36	0
RBM39	RNA binding motif protein 39	1.18	4.09		1.26	0
RBM4	RNA binding motif protein 4	0.87	0		0.79	2.9
RBMS1	RNA binding motif, single stranded interacting protein 1	1.15	4.09		1.68	0
RBPJ	recombination signal binding protein for immunoglobulin kappa J region	1.25	4.09		2.32	0
RCN1	reticulocalbin 1, EF-hand calcium binding domain	1.16	4.09		1.22	0
RFX7	regulatory factor X, 7	1.43	4.09		1.74	0
RHEB	Ras homolog enriched in brain	1.2	4.09		1.51	0
RING1	ring finger protein 1	1.14	4.09		1.34	0
RLN2	relaxin 2	0.78	0		0.56	2.9
RND3	Rho family GTPase 3	1.69	4.09		1.45	0
RNF6	ring finger protein (C3H2C3 type) 6	1.29	4.09		1.37	0
RRAGC	Ras-related GTP binding C	1.14	4.09		1.37	0
RRAS2	related RAS viral (r-ras) oncogene homolog 2	0.86	4.09		0.88	3.72
RREB1	ras responsive element binding protein 1	1.12	4.09		1.52	0
RSL1D1	ribosomal L1 domain containing 1	1.13	4.09		1.4	0
RSRC2	arginine/serine-rich coiled-coil 2	1.23	4.09		1.42	0
RUFY1	RUN and FYVE domain containing 1	1.14	4.09		1.45	0
RUFY3	RUN and FYVE domain containing 3	1.42	4.09		1.86	0
S100A10	S100 calcium binding protein A10	1.12	4.09		1.36	3.24
SAFB	scaffold attachment factor B	1.11	4.09		2.16	0
SCAF4	SR-related CTD-associated factor 4	1.12	4.09		1.11	0
SCARB2	scavenger receptor class B, member 2	1.2	4.09		1.83	0
SDC2	syndecan 2	0.87	0		0.64	2.9
SEC14L1	SEC14-like 1 (S. cerevisiae)	1.21	4.09		1.74	0
SEC24D	SEC24 family, member D (S. cerevisiae)	0.81	0		0.67	3.72
SEC61G	Sec61 gamma subunit	1.16	4.09		1.68	0
SEMA4C	sema domain, immunoglobulin domain (Ig), transmembrane domain (TM) and short cytoplasmic domain, (semaphorin) 4C	1.24	4.09		1.86	0
SENP6	SUMO1/sentrin specific peptidase 6	1.18	4.09		1.21	0
2014-09-15	15 kDa selenoprotein	1.15	4.09		1.31	0
2014-09-07	septin 7	1.15	4.09		1.17	0
2014-09-08	septin 8	0.85	0		0.77	2.9
SERINC3	serine incorporator 3	1.27	4.09		1.18	0
SET	SET nuclear oncogene	1.21	4.09		1.32	0
SETD1B	SET domain containing 1B	1.12	4.09		1.27	0
SETD5	SET domain containing 5	1.16	4.09		1.43	0
SFPQ	splicing factor proline/glutamine-rich	1.15	4.09		1.77	0
SGPL1	sphingosine-1-phosphate lyase 1	0.79	0		0.34	2.9
SGPP1	sphingosine-1-phosphate phosphatase 1	1.12	4.09		8.13	0
SH3GLB2	SH3-domain GRB2-like endophilin B2	1.21	4.09		1.58	1.04
SH3YL1	SH3 domain containing, Ysc84-like 1 (S. cerevisiae)	0.87	0		0.85	3.61
SIRT1	sirtuin 1	1.37	4.09		1.36	0
SKIL	SKI-like oncogene	1.11	4.09		1.54	0
SLC22A4	solute carrier family 22 (organic cation/ergothioneine transporter), member 4	1.29	4.09		1.38	0
SLC25A36	solute carrier family 25 (pyrimidine nucleotide carrier ), member 36	1.33	4.09		1.4	1.04
SLC25A40	solute carrier family 25, member 40	0.89	0		0.5	2.9
SLC26A2	solute carrier family 26 (sulfate transporter), member 2	1.49	4.09		5.7	0
SLC2A10	solute carrier family 2 (facilitated glucose transporter), member 10	1.35	4.09		1.41	0
SLC31A1	solute carrier family 31 (copper transporters), member 1	1.17	4.09		1.16	3.24
SLC38A2	solute carrier family 38, member 2	1.21	4.09		1.43	0
SLC7A1	solute carrier family 7 (cationic amino acid transporter, y+ system), member 1	0.8	0		0.64	2.9
SLMO2	slowmo homolog 2 (Drosophila)	1.14	4.09		1.71	0
SMARCA4	SWI/SNF related, matrix associated, actin dependent regulator of chromatin, subfamily a, member 4	1.12	4.09		1.64	0
SMEK1	SMEK homolog 1, suppressor of mek1 (Dictyostelium)	1.31	4.09		1.72	0
SNCG	synuclein, gamma (breast cancer-specific protein 1)	2.34	4.09		1.94	1.04
SNRPA1	small nuclear ribonucleoprotein polypeptide A'	1.16	4.09		1.25	0
SNTB2	syntrophin, beta 2 (dystrophin-associated protein A1, 59kDa, basic component 2)	1.28	4.09		1.35	0
SNX2	sorting nexin 2	1.15	4.09		1.7	0
SORD	sorbitol dehydrogenase	1.1	4.09		2.85	0
SOWAHC	sosondowah ankyrin repeat domain family member C	1.29	4.09		1.18	0
SPG20	spastic paraplegia 20 (Troyer syndrome)	1.17	4.09		1.2	0
SREK1	splicing regulatory glutamine/lysine-rich protein 1	1.46	4.09		1.34	0
SRGAP2	SLIT-ROBO Rho GTPase activating protein 2	1.2	4.09		1.52	0
SRM	spermidine synthase	1.13	4.09		1.69	1.04
SS18	synovial sarcoma translocation, chromosome 18	1.26	4.09		2.08	0
SSH1	slingshot homolog 1 (Drosophila)	0.81	0		0.69	2.9
ST13	suppression of tumorigenicity 13 (colon carcinoma) (Hsp70 interacting protein)	1.11	4.09		1.42	0
STAMBP	STAM binding protein	0.82	0		0.74	3.61
STAU2	staufen, RNA binding protein, homolog 2 (Drosophila)	0.74	0		0.69	2.9
STC2	stanniocalcin 2	1.16	4.09		1.18	0
STEAP3	STEAP family member 3, metalloreductase	1.32	4.09		2.04	0
STRN3	striatin, calmodulin binding protein 3	1.19	4.09		1.79	0
STX3	syntaxin 3	1.29	4.09		2.37	0
SYNCRIP	synaptotagmin binding, cytoplasmic RNA interacting protein	1.12	4.09		1.39	0
TAB2	TGF-beta activated kinase 1/MAP3K7 binding protein 2	1.27	4.09		1.32	1.04
TAF1B	TATA box binding protein (TBP)-associated factor, RNA polymerase I, B, 63kDa	0.88	4.09		0.85	2.9
TAPBP	TAP binding protein (tapasin)	1.11	4.09		2.19	0
TBC1D2	TBC1 domain family, member 2	0.87	0		0.88	3.72
TBL1XR1	transducin (beta)-like 1 X-linked receptor 1	1.45	4.09		1.51	0
TCERG1	transcription elongation regulator 1	1.62	4.09		1.55	0
TCF3	transcription factor 3 (E2A immunoglobulin enhancer binding factors E12/E47)	1.29	4.09		1.29	0
TCF7L2	transcription factor 7-like 2 (T-cell specific, HMG-box)	0.82	0		0.87	2.9
TFAM	transcription factor A, mitochondrial	1.31	4.09		1.89	0
TFPI	tissue factor pathway inhibitor (lipoprotein-associated coagulation inhibitor)	3.89	4.09		1.75	0
TGFB2	transforming growth factor, beta 2	0.19	0		0.52	2.9
TGFBR2	transforming growth factor, beta receptor II (70/80kDa)	1.14	4.09		1.34	0
THUMPD1	THUMP domain containing 1	1.18	4.09		1.26	0
TJP1	tight junction protein 1 (zona occludens 1)	1.3	4.09		1.3	0
TMCC1	transmembrane and coiled-coil domain family 1	1.16	4.09		1.5	0
TMED2	transmembrane emp24 domain trafficking protein 2	1.15	4.09		1.51	0
TMED5	transmembrane emp24 protein transport domain containing 5	1.21	4.09		1.48	0
TMF1	TATA element modulatory factor 1	1.32	4.09		1.35	0
TMOD3	tropomodulin 3 (ubiquitous)	2.29	4.09		1.25	1.04
TNFRSF10B	tumor necrosis factor receptor superfamily, member 10b	1.15	4.09		3.01	0
TNPO1	transportin 1	1.11	4.09		1.19	1.04
TOB2	transducer of ERBB2, 2	1.72	4.09		1.93	0
TOP1	topoisomerase (DNA) I	1.27	4.09		1.13	1.04
TPM4	tropomyosin 4	1.45	4.09		1.67	0
TRAF3IP2	TRAF3 interacting protein 2	1.14	4.09		1.23	1.04
TRAF5	TNF receptor-associated factor 5	1.36	4.09		1.21	0
TRAK1	trafficking protein, kinesin binding 1	0.65	0		0.72	2.9
TRAM2	translocation associated membrane protein 2	1.19	4.09		1.34	0
TRIM13	tripartite motif containing 13	0.86	0		0.66	2.9
TRIM33	tripartite motif containing 33	1.15	4.09		1.14	0
TRMT1L	tRNA methyltransferase 1 homolog (S. cerevisiae)-like	1.4	4.09		3.3	0
TROVE2	TROVE domain family, member 2	1.7	4.09		1.2	0
TSN	translin	0.88	0		0.8	3.72
TSPAN4	tetraspanin 4	1.17	4.09		2.64	0
TTC37	tetratricopeptide repeat domain 37	1.2	4.09		1.28	0
TTF1	transcription termination factor, RNA polymerase I	1.51	4.09		1.21	0
TUSC2	tumor suppressor candidate 2	1.98	4.09		1.94	0
U2SURP	U2 snRNP-associated SURP domain containing	1.33	4.09		1.62	0
UBA2	ubiquitin-like modifier activating enzyme 2	0.88	0		0.83	3.61
UBE2H	ubiquitin-conjugating enzyme E2H	1.19	4.09		1.28	0
UBE2K	ubiquitin-conjugating enzyme E2K	1.11	4.09		1.11	0
UBE3A	ubiquitin protein ligase E3A	1.19	4.09		1.25	0
USO1	USO1 vesicle docking protein homolog (yeast)	1.29	4.09		1.14	0
USP32	ubiquitin specific peptidase 32	1.21	4.09		1.5	0
USP48	ubiquitin specific peptidase 48	1.2	4.09		1.37	0
VAMP4	vesicle-associated membrane protein 4	0.72	0		0.78	3.72
VCP	valosin containing protein	1.15	4.09		1.65	0
VEGFC	vascular endothelial growth factor C	0.9	0		0.71	2.9
WDR26	WD repeat domain 26	1.16	4.09		1.71	0
WHSC1	Wolf-Hirschhorn syndrome candidate 1	1.15	4.09		1.43	0
WRB	tryptophan rich basic protein	0.88	0		0.79	2.9
YAP1	Yes-associated protein 1	1.24	4.09		2.09	0
YTHDF3	YTH domain family, member 3	1.1	4.09		3.79	0
ZC3H15	zinc finger CCCH-type containing 15	1.24	4.09		1.17	1.04
ZC3HAV1	zinc finger CCCH-type, antiviral 1	1.27	4.09		1.55	0
ZFAND6	zinc finger, AN1-type domain 6	1.11	4.09		1.32	0
ZFHX3	zinc finger homeobox 3	1.6	4.09		1.73	0
ZFP36L1	zinc finger protein 36, C3H type-like 1	0.88	0		0.65	3.72
ZMIZ2	zinc finger, MIZ-type containing 2	0.85	0		0.87	3.72
ZNF12	zinc finger protein 12	1.21	4.09		1.49	0
ZNF136	zinc finger protein 136	1.2	4.09		1.57	0
ZNF160	zinc finger protein 160	1.21	4.09		1.34	0
ZNF174	zinc finger protein 174	1.16	4.09		4.31	0
ZNF238	zinc finger protein 238	0.71	0		0.75	2.9
ZNF329	zinc finger protein 329	1.26	4.09		1.79	0
ZNF432	zinc finger protein 432	1.24	4.09		1.36	0
ZNF467	zinc finger protein 467	1.45	4.09		1.15	1.04
ZNF84	zinc finger protein 84	1.32	4.09		1.24	0
